# Supplementary material for: Prognostic factors to predict the survival in patients with advanced gastric cancer who receive later‐line nivolumab monotherapy—The Asahikawa Gastric Cancer Cohort Study (AGCC)
Source: Cancer Med. 2021 Nov 29;11(2):406–16. doi: 10.1002/cam4.4461 (PMC8729046; doi:10.1002/cam4.4461)
Supplement: Supplementary file 1 — Table S1‐S4 [file CAM4-11-406-s001.xlsx]

## Sheet: Table S1
Table S1. Previous chemotherapy
First line			Second line			≥Third line
SP	23		RAM+PTX	41		CPT-11	8
SOX	15		CapeOX	6		RAM	6
S-1	10		PTX	5		RAM+PTX	7
XP+Tmab	7		S-1	3		FOLFOX	2
CapeOX	7		RAM+NabPTX	3		PTX	1
RAM+PTX	2		FOLFOX	2		NabPTX	1
XP	1		RAM	2		RAM+NabPTX	1
PTX+Tmab	1		CPT-11	2		DTX	1
SOX+Tmab	1		SOX	2		Cape+Tmab	1
S-1+Tmab	1		NabPTX	1		SOX	1
S-1+PTX	1		SP	1
DCS	1
FOLFOX	1

## Sheet: Table S2
Table S2. Post chemotherapy
CPT-11	12
NabPTX	6
RAM+NabPTX	4
DTX	3
FTD/TPI	3
FOLFOX	1
CapeOX	1
Cape+Tmab	1
MTX+5FU	1
RAM	1
SOX	1

## Sheet: Table S3
	Table S3. Treatment-related adverse events (TRAEs)
			Grade 2 or more	Grade 3 or more
	Common TRAEs
		Fatigue	9 (12.9)	0
		AST/ALT increased	8 (11.4)	2 (2.9)
		Appetite loss	4 (5.7)	1 (1.4)
		Anemia	3 (4.3)	3 (4.3)
		CK increased	2 (2.9)	2 (2.9)
		ALP increased	2 (2.9)	2 (2.9)
		Diarrhea	2 (2.9)	1 (1.4)
		Rash	2 (2.9)	1 (1.4)
		Cough	1 (1.4)	0
		Nausea	1 (1.4)	0
	Specific TRAEs
		Interstitial pneunomia	3 (4.3)	3 (4.3)
		Hypoadrenocorticism	2 (2.9)	2 (2.9)
		Hypothyroidism	2 (2.9)	0
		Colitis	1 (1.4)	1 (1.4)
		Optic nerve disorder	1 (1.4)	1 (1.4)

## Sheet: Table S4
Table S4. Mismatch repair protein expression/loss in responders to nivolimab treatment
Gender	Age	Histological classification	HER2	GCLS	MLH1	PMS2	MSH2	MSH6
Male	72	intestinal	-	-	-	-	+	+
Female	76	intestinal	-	-	+	+	+	+
Male	68	intestinal	-	-	+	+	+	+
Male	71	intestinal	-	-	+	+	+	+
Male	45	diffuse	-	+	+	+	+	+
Female	69	intestinal	+	-	+	+	+	+
Female	65	diffuse	-	-	-	-	+	+
Female	67	intestinal	+	-	+	+	+	+
Male	69	diffuse	+	-	+	+	+	+
Male	68	diffuse	-	-	+	+	+	+
Famale	82	intestinal	-	-	-	-	+	+
GCLS, gastric carcinoma with lymphoid stroma
